# Supplementary material for: Dissecting the Natural Patterns of Progression and Senescence in Pediatric Low-Grade Glioma: From Cellular Mechanisms to Clinical Implications
Source: Cells. 2024 Jul 19;13(14):1215. doi: 10.3390/cells13141215 (PMC11274692; doi:10.3390/cells13141215)
Supplement: Supplementary file 1 [file cells-13-01215-s001.zip]

Archive with 1 entries (1 files):
- cells-3060557-supplementary.pdf
